# Supplementary material for: Development and Validation for Quantification of Cephapirin and Ceftiofur by Ultraperformance Liquid Chromatography with Triple Quadrupole Mass Spectrometry
Source: Molecules. 2022 Nov 16;27(22):7920. doi: 10.3390/molecules27227920 (PMC9696115; doi:10.3390/molecules27227920)
Supplement: Supplementary file 1 [file molecules-27-07920-s001.zip]

Archive with 1 entries (1 files):
- molecules-2022093-supplementary.pdf
